# Supplementary material for: Long Non-Coding RNA Expression Profile in the Kidneys of Male, Low Birth Weight Rats Exposed to Maternal Protein Restriction at Postnatal Day 1 and Day 10
Source: PLoS One. 2015 Mar 31;10(3):e0121587. doi: 10.1371/journal.pone.0121587 (PMC4380357; doi:10.1371/journal.pone.0121587)
Supplement: S1 Table — (XLS) [file pone.0121587.s001.xls]

## Sheet: LncRNA
Table S1: LncRNAs differentially expressed in the kidneys of low birth weight rats compared with controls at postnatal day 10
ProbeName	PrimaryAcession	Fold change ( absolute)	Regulation	p-value (T-test)	Chromosomal localization	Start locus	Stop locus	GeneSymbol	source
CUST_14430_PI429484123	TCONS_00098342	22.6283	down	0.0208858	4	165983643	165984534		Sequence
CUST_27214_PI429484123	TCONS_00075112	11.2051	down	0.00217053	2	158038578	158039601		Sequence
CUST_24503_PI429483654	TCONS_00106261	8.90525	down	0.0165681	5	746953	747160		Sequence
CUST_39314_PI429484123	TCONS_00031872	6.57601	down	0.012719	11	56851598	56852246		Sequence
CUST_19943_PI429484123	TCONS_00139993	6.35145	down	0.012906	X	71738347	71738923		Sequence
CUST_31107_PI429484123	TCONS_00134056	5.66854	down	0.0196848	9	63737838	63744419		Sequence
CUST_38355_PI429484123	TCONS_00025089	5.47279	down	0.0234516	10	71300611	71301180		Sequence
CUST_29959_PI429484123	TCONS_00116697	5.30591	down	0.00210802	7	127195009	127218521		Sequence
CUST_15853_PI429483654	TCONS_00031111	4.23843	down	0.00307654	11	82063065	82066925		Sequence
CUST_31092_PI429484123	TCONS_00134054	3.79141	down	0.0127715	9	63737838	63741428		Sequence
CUST_40835_PI429484123	TCONS_00045737	3.61878	down	0.0262138	14	100261630	100262452		Sequence
CUST_13103_PI429484123	TCONS_00089846	3.5919	down	0.00172192	3	149085618	149085858		Sequence
CUST_7031_PI429484123	TCONS_00053079	3.35363	down	0.00707608	16	30914336	30927373		Sequence
CUST_43742_PI429483654	ENSRNOT00000004831	2.89858	down	0.000243	X	54121641	54122153		Ensembl
CUST_34629_PI429483654	XR_146533.1	2.43384	down	2.2e-05				LOC363734	Refseq
CUST_40327_PI429484123	TCONS_00040482	2.3708	down	0.013749	13	51140980	51144159		Sequence
CUST_38029_PI429483654	XR_146643.1	2.34253	down	0.0320423				LOC100909909	Refseq
CUST_25401_PI429484123	TCONS_00054808	2.30715	down	0.000154	16	85116172	85116558		Sequence
CUST_14922_PI429483654	TCONS_00017327	2.24199	down	0.023567	1	243360387	243361091		Sequence
CUST_14127_PI429483654	TCONS_00014139	2.13144	down	0.00467372	1	222340952	222348628		Sequence
CUST_14367_PI429484123	TCONS_00098189	2.09637	down	0.000306	4	148898936	148899239		Sequence
CUST_14696_PI429484123	TCONS_00100579	2.09422	down	0.0153204	5	136942533	136945156		Sequence
CUST_34732_PI429483654	XR_146536.1	2.07547	down	0.0412276				LOC100911990	Refseq
CUST_37150_PI429484123	TCONS_00014138	2.0612	down	0.0270278	1	222340952	222343761		Sequence
CUST_6628_PI429483654	TCONS_00038464	2.0327	down	0.00253267	13	41894971	41897435		Sequence
CUST_42983_PI429484123	TCONS_00074456	10.9369	up	0.0437606	2	39476293	39476907		Sequence
CUST_6515_PI429483654	TCONS_00036328	3.39525	up	0.0462138	12	35676307	35677577		Sequence
CUST_2077_PI429484123	TCONS_00017119	3.16588	up	0.00630822	1	215808322	215808977		Sequence
CUST_32363_PI429483654	XR_146690.1	2.92306	up	0.00194917				RGD1565779	Refseq
CUST_23610_PI429484123	TCONS_00045076	2.65095	up	0.036921	14	4665934	4666181		Sequence
CUST_30703_PI429483654	XR_145877.1	2.65028	up	0.0234329				LOC499823	Refseq
CUST_17027_PI429483654	TCONS_00038630	2.55232	up	0.0101836	13	46268572	46270278		Sequence
CUST_25698_PI429483654	TCONS_00115368	2.5245	up	0.00128605	7	67108596	67119289		Sequence
CUST_33899_PI429483654	XR_146645.1	2.31622	up	0.00584435				LOC100913033	Refseq
CUST_40822_PI429483654	ENSRNOT00000071757	2.29133	up	0.00199111	2	178590021	178590542		Ensembl
CUST_42964_PI429484123	TCONS_00074362	2.228	up	0.0261312	2	26195899	26196292		Sequence
CUST_35676_PI429483654	XR_146332.1	2.18452	up	0.00539525				LOC100909897	Refseq
CUST_28563_PI429484123	TCONS_00096024	2.18344	up	0.00611139	4	147265744	147271077		Sequence
CUST_439_PI429483654	TCONS_00106832	2.13726	up	0.0108391	5	107089458	107090671		Sequence
CUST_40475_PI429483654	ENSRNOT00000007248	2.12952	up	0.00322049	6	90576313	90577051		Ensembl
CUST_44983_PI429484123	TCONS_00095270	2.06857	up	0.0170151	4	103499240	103499798		Sequence
CUST_7329_PI429483654	TCONS_00049728	2.04788	up	0.0153685	15	370887	376667		Sequence
