# Supplementary material for: Long Non-Coding RNA Expression Profile in the Kidneys of Male, Low Birth Weight Rats Exposed to Maternal Protein Restriction at Postnatal Day 1 and Day 10
Source: PLoS One. 2015 Mar 31;10(3):e0121587. doi: 10.1371/journal.pone.0121587 (PMC4380357; doi:10.1371/journal.pone.0121587)
Supplement: S2 Table — (XLSX) [file pone.0121587.s002.xlsx]

## Sheet: mRNA
Table S2: mRNAs differentially expressed in the kidneys of low birth weight rats compared with controls at postnatal day 10
ProbeName	Fold change ( absolute)	Regulation	p value (T-test)	Chromosomal localization	Start locus	Stop locus	GeneSymbol	GeneName	GeneBank Accession	PrimaryAccession
A_64_P117003	10.2888	down	7.44e-05	14	22177431	22177490	Ugt2b	UDP glycosyltransferase 2 family, polypeptide B	NM_031533	NM_031533
A_64_P161399	9.25297	down	0.0211942	10	71299503	71299562	Slfn3	schlafen 3	NM_053687	NM_053687
A_44_P358440	6.80322	down	0.000108	4	119964774	119964715	Cml3	camello-like 3	XM_001074100	XM_001074100
A_64_P157059	6.78431	down	0.0225683	4	157692794	157692853	Usp18	ubiquitin specific peptidase 18	NM_001014058	NM_001014058
A_43_P12233	6.75589	down	0.00079	14	22031815	22031874	Sult1b1	sulfotransferase family, cytosolic, 1B, member 1	NM_022513	NM_022513
A_44_P236197	6.29356	down	0.00648243	1	238610083	238610142	Ifit1	interferon-induced protein with tetratricopeptide repeats 1	NM_020096	NM_020096
A_44_P294675	6.26207	down	0.0333053	10	71300407	71300466	Slfn3	schlafen 3	NM_053687	NM_053687
A_44_P482281	5.5835	down	0.00610529	14	7996938	7998704	Mapk10	mitogen activated protein kinase 10	NM_012806	NM_012806
A_64_P053257	5.24477	down	0.00397039	14	22031825	22031884	Sult1b1	sulfotransferase family, cytosolic, 1B, member 1	NM_022513	NM_022513
A_44_P172724	4.97829	down	3.99e-05	3	73126830	73126771	Olr666	olfactory receptor 666	NM_001000924	NM_001000924
A_44_P389916	4.96941	down	0.000529	3	2058289	2058230	Hnmt	histamine N-methyltransferase	NM_031044	NM_031044
A_42_P736315	4.34618	down	0.0341684	11	79434467	79434408	Rtp4	receptor (chemosensory) transporter protein 4	NM_001108321	NM_001108321
A_44_P235892	4.14875	down	0.0379416	3	161540240	161540181	Cyp24a1	cytochrome P450, family 24, subfamily a, polypeptide 1	BC100059	BC100059
A_42_P575398	4.09588	down	0.000512	2	149359545	149359604	Aadac	arylacetamide deacetylase	NM_020538	NM_020538
A_44_P226999	3.94511	down	0.0171678	12	36770020	36770079	Oas1i	2 ' -5 ' oligoadenylate synthetase 1I	NM_001009680	NM_001009680
A_44_P838532	3.89401	down	0.00715929	12	39519644	39519703	Rnft2	ring finger protein, transmembrane 2	NM_001107144	NM_001107144
A_64_P139422	3.45195	down	0.0273713	3	161542240	161542181	Cyp24a1	cytochrome P450, family 24, subfamily a, polypeptide 1	NM_201635	NM_201635
A_64_P062275	3.39958	down	0.000793	11	86161946	86162005	Igll1	immunoglobulin lambda-like polypeptide 1	NM_001190341	NM_001190341
A_64_P058362	3.36325	down	0.0185588	12_random	163567	163508			XM_573414	XM_573414
A_44_P166206	3.31816	down	0.00275414	3	51339285	51344813	Nostrin	nitric oxide synthase trafficker	NM_001024260	NM_001024260
A_64_P078568	3.29696	down	0.0307942	6	87930354	87930295	Rpl10l	ribosomal protein L10-like	XM_003750173	XM_003750173
A_44_P313767	3.15818	down	0.00126321	11	69980500	69978846	Tfrc	transferrin receptor	NM_022712	NM_022712
A_44_P1039994	3.03172	down	0.0187302	1	201456948	201456889	Irf7	interferon regulatory factor 7	NM_001033691	NM_001033691
A_44_P214811	2.9509	down	0.000353	11	69976687	69976628	Tfrc	transferrin receptor	NM_022712	NM_022712
A_44_P284200	2.90765	down	0.00863619	4_random	1588823	1588272	Usp18	ubiquitin specific peptidase 18	NM_001014058	NM_001014058
A_42_P473812	2.84966	down	0.0320728	1	260128873	260128932	Rbm20	RNA binding motif protein 20	NM_001107611	NM_001107611
A_44_P417595	2.78057	down	0.00510283	10	104640775	104640834	Dnai2	dynein, axonemal, intermediate chain 2	NM_001007726	NM_001007726
A_64_P055450	2.77967	down	0.0123086	9	63769694	63769635	Idh1	isocitrate dehydrogenase 1 (NADP+), soluble	NM_031510	NM_031510
A_44_P1055780	2.76209	down	0.0206074	2	182962328	182962387	S100a8	S100 calcium binding protein A8	NM_053822	NM_053822
A_43_P13249	2.72306	down	0.00295256	13	40547425	40547366	Acmsd	aminocarboxymuconate semialdehyde decarboxylase	NM_134372	NM_134372
A_44_P545624	2.66298	down	0.0210423	1	94327420	94327479	Klk4	kallikrein-related peptidase 4	NM_001004101	NM_001004101
A_64_P024841	2.63595	down	0.00601166				Cryga	crystallin, gamma A	NM_001080936	NM_001080936
A_44_P454172	2.62714	down	0.000942	2	24014480	24014539	Dmgdh	dimethylglycine dehydrogenase	NM_139102	NM_139102
A_64_P080751	2.6003	down	0.000282	15	106550155	106550096	Slc15a1	solute carrier family 15 (oligopeptide transporter), member 1	NM_001079838	NM_001079838
A_44_P313644	2.5921	down	0.000175	2	59754640	59754699	Agxt2	alanine-glyoxylate aminotransferase 2	NM_031835	NM_031835
A_44_P107521	2.58799	down	0.00409841	1	67003138	67002523	Nlrp9	NLR family, pyrin domain containing 9	NM_001169149	NM_001169149
A_44_P126061	2.57225	down	0.0193792	12	42996852	42996793	Oasl2	2'-5' oligoadenylate synthetase-like 2	NM_001009682	NM_001009682
A_64_P101425	2.55558	down	0.00499525	15	59176279	59176220	RGD1560137	similar to expressed sequence AU021034	XM_003751515	XM_003751515
A_64_P044485	2.52652	down	0.00105943	9	36850042	36850101	Mrpl30	mitochondrial ribosomal protein L30	NM_001106903	NM_001106903
A_64_P132937	2.47679	down	0.0482162	15	13135464	13135405	Synpr	synaptoporin	NM_023974	NM_023974
A_64_P000934	2.42913	down	0.0113917	11	30696170	30696111	Mis18a	MIS18 kinetochore protein homolog A (S. pombe)	NM_001127523	NM_001127523
A_44_P341895	2.41131	down	0.0157145	2	122677163	122677104	Qrfpr	pyroglutamylated RFamide peptide receptor	NM_198199	NM_198199
A_64_P025286	2.36381	down	0.0127895	7	56607797	56607738	Lyz2	lysozyme 2	NM_012771	NM_012771
A_64_P048887	2.35465	down	0.00695768	10	71241557	71241616	Slfn2	schlafen 2	NM_001107031	NM_001107031
A_64_P002899	2.35258	down	0.00528107	3	164094715	164094656				A_64_P002899
A_64_P098936	2.3315	down	0.0351296	19	37480972	37481031				A_64_P098936
A_43_P16031	2.32664	down	0.0450358	18	70715777	70715718	Mapk4	mitogen-activated protein kinase 4	NM_019319	NM_019319
A_42_P684295	2.31622	down	0.0282721				Slc15a1	solute carrier family 15 (oligopeptide transporter), member 1	NM_057121	NM_057121
A_64_P134397	2.31465	down	0.032254	2	191002459	191002400	Bola1	bolA homolog 1 (E. coli)	NM_001071776	NM_001071776
A_64_P121898	2.3101	down	0.00830057	1	63696720	63696779	Pira2	paired-Ig-like receptor A2	XM_001065765	XM_001065765
A_44_P110352	2.26917	down	0.0175527	7	115463945	115463886	LOC100910885	apolipoprotein L3-like	XM_003754314	XM_003754314
A_44_P425150	2.26799	down	0.0025706	1	177714541	177714482	Gp2	glycoprotein 2 (zymogen granule membrane)	NM_134418	NM_134418
A_64_P013437	2.26497	down	0.0347142	14	15127438	15127379	Cxcl13	chemokine (C-X-C motif) ligand 13	NM_001017496	NM_001017496
A_44_P358194	2.26162	down	0.000185	13	78659694	78659635	Fmo3	flavin containing monooxygenase 3	NM_053433	NM_053433
A_44_P604824	2.25592	down	0.0259956	8	92024378	92024437	Prss35	protease, serine, 35	NM_001008560	NM_001008560
A_42_P495598	2.25112	down	0.000637	1	195133122	195133063	Clrn3	clarin 3	NM_001014026	NM_001014026
A_44_P283508	2.24756	down	0.00338336	13	78504267	78504208	Fmo1	flavin containing monooxygenase 1	NM_012792	NM_012792
A_44_P577108	2.24489	down	0.00568512	10	35469815	35469874	Rasgef1c	RasGEF domain family, member 1C	NM_001108273	NM_001108273
A_64_P064331	2.21066	down	0.0462956	7	79198444	79198385				A_64_P064331
A_64_P161195	2.20304	down	0.00228939	10	67263382	67263323	Tmigd1	transmembrane and immunoglobulin domain containing 1	NM_001135029	NM_001135029
A_64_P112170	2.20181	down	0.0101256	4	167571656	167571597	Ly49si2	immunoreceptor Ly49si2	NM_001009498	NM_001009498
A_42_P749184	2.19721	down	0.0253253	5	17509696	17509637	Penk	proenkephalin	NM_017139	NM_017139
A_44_P218305	2.18948	down	0.016324	11	63504108	63504049	Igsf11	immunoglobulin superfamily, member 11	NM_001013120	NM_001013120
A_64_P159767	2.18236	down	0.00180136	1	142936642	142936583	Folh1	folate hydrolase 1	NM_057185	NM_057185
A_43_P12275	2.16733	down	0.00131989	4	120001463	120001404	Nat8	N-acetyltransferase 8	NM_022635	NM_022635
A_64_P152747	2.15375	down	0.0249151	18	70708299	70708240	Mapk4	mitogen-activated protein kinase 4	NM_019319	NM_019319
A_44_P730320	2.14334	down	0.00847251	2	112969446	112969387	Ect2	epithelial cell transforming sequence 2 oncogene	NM_001108547	NM_001108547
A_64_P019555	2.13787	down	0.00591122	13	79819671	79819730	Sele	selectin E	NM_138879	NM_138879
A_64_P120065	2.12882	down	0.00596788	2	128552230	128552289	Phf17	PHD finger protein 17	NM_001107670	NM_001107670
A_44_P817539	2.12323	down	0.00174551				Caprin1	cell cycle associated protein 1	NM_001012185	NM_001012185
A_64_P090375	2.11063	down	0.0110393	15	107145211	107145270	Timm8a2	translocase of inner mitochondrial membrane 8A2	NM_001109429	NM_001109429
A_42_P604033	2.10573	down	0.0321857	11	65802314	65802373	Eaf2	ELL associated factor 2	NM_172047	NM_172047
A_44_P114788	2.10563	down	0.0287006
A_64_P010052	2.09648	down	0.0180489	4	117550884	117550943				A_64_P010052
A_44_P808769	2.09427	down	0.0132777	X	44419086	44419145	Clcn4	chloride channel, voltage-sensitive 4	NM_022198	NM_022198
A_44_P182536	2.0937	down	0.0264859	19	39406390	39406449	Pmfbp1	polyamine modulated factor 1 binding protein 1	NM_134393	NM_134393
A_64_P165046	2.08699	down	0.0437687	1	13680842	13680783	RGD1309903	similar to mKIAA1244 protein	XM_001072524	XM_001072524
A_64_P006568	2.08697	down	0.0213191	13	87334676	87334735	Arhgap30	Rho GTPase activating protein 30	NM_001109077	NM_001109077
A_64_P000930	2.08075	down	0.0155396	13	90027953	90028012	Spta1	spectrin, alpha, erythrocytic 1 (elliptocytosis 2)	NM_001011908	NM_001011908
A_44_P1004536	2.07983	down	0.0214901	11	71130728	71130669	Bdh1	3-hydroxybutyrate dehydrogenase, type 1	NM_053995	NM_053995
A_64_P086944	2.07604	down	0.0118073				Slc15a1	solute carrier family 15 (oligopeptide transporter), member 1	NM_001079838	NM_001079838
A_42_P772157	2.03013	down	0.0282314	2	182078382	182078323	Il6r	interleukin 6 receptor	NM_017020	NM_017020
A_44_P318323	2.02661	down	0.0145809	14	22522550	22522609	Ugt2b7	UDP glucuronosyltransferase 2 family, polypeptide B7	NM_173323	NM_173323
A_44_P535284	2.02573	down	0.00856519	2	23923749	23923690	Bhmt	betaine-homocysteine S-methyltransferase	NM_030850	NM_030850
A_64_P111089	2.022	down	0.0236218	4	80375400	80375459				A_64_P111089
A_64_P148378	2.01201	down	0.0251706	5	169517056	169516997	Hes3	hairy and enhancer of split 3 (Drosophila)	NM_022687	NM_022687
A_64_P165050	2.0119	down	0.00769661	1	13679221	13679162				A_64_P165050
A_44_P654845	2.00091	down	0.0348539							A_44_P654845
A_64_P009237	12.5107	up	0.000685	7	103879269	103879328				A_64_P009237
A_64_P022255	4.77868	up	0.00294904	9	87104511	87104570				A_64_P022255
A_64_P163434	4.43558	up	0.000233	8	42893782	42893723	Olr1331	olfactory receptor 1331	NM_001000790	NM_001000790
A_44_P1017367	3.94382	up	0.00953981	14	19127039	19126980	Alb	albumin	NM_134326	NM_134326
A_64_P232248	3.75207	up	0.0287873	1	1287220	1287279	Vom2r6	vomeronasal 2 receptor, 6	NM_001099459	NM_001099459
A_44_P208857	3.29902	up	0.0316212	7	127266491	127266432	Mlc1	megalencephalic leukoencephalopathy with subcortical cysts 1	NM_001108105	NM_001108105
A_64_P149230	3.28095	up	0.0125013	10	14415239	14415298			XM_237757	XM_237757
A_64_P087479	3.24423	up	0.0383095	5	78088935	78088876	Obp3	alpha-2u globulin PGCL4	NM_147215	NM_147215
A_43_P12487	3.11251	up	0.0177419	4	147088377	147201215	Grm7	glutamate receptor, metabotropic 7	NM_031040	NM_031040
A_64_P047979	3.05214	up	0.00336055	6	134136673	134136732				A_64_P047979
A_64_P017133	3.03894	up	0.00118488	18	29323340	29323295	RGD1565779	similar to hypothetical protein E230025N22	XR_146391	XR_146391
A_44_P188222	3.01812	up	0.00113265	12	35074934	35074875	P2rx7	purinergic receptor P2X, ligand-gated ion channel, 7	NM_019256	NM_019256
A_64_P108192	2.85321	up	0.00840536	X	83836840	83836781	RGD1564406	similar to RIKEN cDNA 1700019M22		A_64_P108192
A_64_P110090	2.84102	up	0.00248673	9	82370183	82370242				A_64_P110090
A_64_P007550	2.83762	up	0.000203	5	149814383	149814442	Matn1	matrilin 1, cartilage matrix protein	NM_001006979	NM_001006979
A_64_P123381	2.81793	up	0.0313324	X	147294807	147294866	Ldoc1	leucine zipper, down-regulated in cancer 1	XM_001055597	XM_001055597
A_64_P031460	2.8103	up	0.00107662	1	1016975	1017034	Vom2r3	vomeronasal 2 receptor, 3	NM_001099460	NM_001099460
A_64_P052071	2.79722	up	0.00710246	12	2842025	2842084				A_64_P052071
A_64_P003790	2.67847	up	0.0149514	Un	59918074	59918133	LOC498470	similar to Spetex-2C protein	XM_001062043	XM_001062043
A_64_P137252	2.66853	up	0.0048883	1	62875001	62874942	Vom1r26	vomeronasal 1 receptor 26	NM_001009525	NM_001009525
A_44_P854615	2.5961	up	0.000493	6	91731103	91731044	L2hgdh	L-2-hydroxyglutarate dehydrogenase	NM_001108028	NM_001108028
A_64_P084115	2.55666	up	0.00176478	Un	17629585	17629644	LOC100911005	Y-linked testis-specific protein 1-like	XM_003749300	XM_003749300
A_64_P001380	2.54296	up	0.049638	1	762478	762537	Vom2r2	vomeronasal 2 receptor, 2	NM_001099457	NM_001099457
A_42_P630230	2.47648	up	0.0256734	2	83088535	83088594	Ctnnd2	catenin (cadherin-associated protein), delta 2	NM_001271502	NM_001271502
A_64_P076832	2.46377	up	0.0160808	9	86292788	86292847	RGD1311447	LOC363276	NM_001134587	NM_001134587
A_64_P010461	2.44674	up	0.0166087	X	79123266	79123325			XM_228603	XM_228603
A_64_P126901	2.42274	up	4.2e-05	2	239882236	239882177				A_64_P126901
A_64_P119777	2.34806	up	0.000293	6	47914053	47914112	Pxdn	peroxidasin homolog (Drosophila)	NM_001271261	NM_001271261
A_44_P557273	2.33766	up	0.00618355	8	42653103	42653162	Olr1316	olfactory receptor 1316	NM_001000793	NM_001000793
A_64_P108979	2.24655	up	0.0067504	1	94104999	94105058	Klk14	kallikrein related-peptidase 14	XM_001080394	XM_001080394
A_64_P024497	2.2207	up	0.00951629	15	5841665	5841724	LOC498446	similar to Spetex-2C protein	XM_003751438	XM_003751438
A_44_P1031094	2.21971	up	0.00037	3	82412891	82412950	Lrrc4c	leucine rich repeat containing 4C	NM_001107753	NM_001107753
A_64_P105730	2.21166	up	0.0444681	18	56343321	56343380	RGD1305184	similar to CDNA sequence BC023105	XM_225905	XM_225905
A_64_P075635	2.20414	up	0.0423692	20	16311825	16311766				A_64_P075635
A_64_P089205	2.19015	up	0.032795	2	28946195	28946254				A_64_P089205
A_64_P025608	2.18797	up	0.0206093	4	61771202	61771261	Akr1b10	aldo-keto reductase family 1, member B10 (aldose reductase)	NM_001013084	NM_001013084
A_64_P021043	2.16654	up	0.0194676	5	127501573	127501514	Pcsk9	proprotein convertase subtilisin/kexin type 9	NM_199253	NM_199253
A_44_P530547	2.13911	up	0.0103922	3	115031117	115031058	Prom2	prominin 2	NM_138857	NM_138857
A_64_P135274	2.10703	up	0.0455595	7	49103745	49103804				A_64_P135274
A_64_P165487	2.08436	up	0.0424826	11	78481586	78481645				A_64_P165487
A_64_P067749	2.0409	up	0.0183633	11	79126157	79126216	Sst	somatostatin	NM_012659	NM_012659
